# Supplementary material for: Synthesis and Biological Evaluation of Harmirins, Novel Harmine–Coumarin Hybrids as Potential Anticancer Agents
Source: Molecules. 2021 Oct 27;26(21):6490. doi: 10.3390/molecules26216490 (PMC8587047; doi:10.3390/molecules26216490)
Supplement: Supplementary file 1 [file molecules-26-06490-s001.zip]

Archive with 1 entries (1 files):
- molecules-1425666-supplementary.pdf
